# Supplementary material for: Synsepalum chimanimani (Sapotaceae), a new species from the Chimanimani Mountains of Mozambique and Zimbabwe, with notes on the botanical importance of this area
Source: PhytoKeys. 2019 Oct 16;133:115–32. doi: 10.3897/phytokeys.133.38694 (PMC6811373; doi:10.3897/phytokeys.133.38694)
Supplement: XML Treatment for Synsepalum chimanimani [file phytokeys.133.38694-treatment1.xml]

<!DOCTYPE tp:taxon-treatment
  PUBLIC "-//TaxonX//DTD Taxonomic Treatment Publishing DTD v0 20100105//EN" "tax-treatment-NSO.dtd">
<tp:taxon-treatment xmlns:tp="http://www.plazi.org/taxpub"><tp:treatment-meta><kwd-group><label>Taxon classification</label><kwd><named-content xmlns:xlink="http://www.w3.org/1999/xlink" content-type="kingdom">Plantae</named-content></kwd><kwd><named-content xmlns:xlink="http://www.w3.org/1999/xlink" content-type="order">Ericales</named-content></kwd><kwd><named-content xmlns:xlink="http://www.w3.org/1999/xlink" content-type="family">Sapotaceae</named-content></kwd></kwd-group><mixed-citation publication-type="journal"><person-group><name><surname>Rokni</surname><given-names>Saba</given-names></name><name><surname>Wursten</surname><given-names>Bart</given-names></name><name><surname>Darbyshire</surname><given-names>Iain</given-names></name></person-group><article-title><italic><tp:taxon-name><tp:taxon-name-part taxon-name-part-type="genus" reg="Synsepalum">Synsepalum</tp:taxon-name-part> <tp:taxon-name-part taxon-name-part-type="species" reg="chimanimani">chimanimani</tp:taxon-name-part></tp:taxon-name></italic> (<tp:taxon-name><tp:taxon-name-part taxon-name-part-type="family">Sapotaceae</tp:taxon-name-part></tp:taxon-name>), a new species from the Chimanimani Mountains of Mozambique and Zimbabwe, with notes on the botanical importance of this area</article-title><source>PhytoKeys</source><day>16</day><month>10</month><year>2019</year><volume>133</volume><fpage>115</fpage><lpage>132</lpage><pub-id pub-id-type="doi">10.3897/phytokeys.133.38694</pub-id></mixed-citation></tp:treatment-meta><tp:nomenclature><tp:taxon-name><object-id xmlns:xlink="http://www.w3.org/1999/xlink" content-type="arpha" xlink:type="simple">0024D73A-3A44-5014-B99E-8CA7FAEF8237</object-id>
            <tp:taxon-name-part taxon-name-part-type="genus" reg="Synsepalum">Synsepalum</tp:taxon-name-part>
            <tp:taxon-name-part taxon-name-part-type="species" reg="chimanimani">chimanimani</tp:taxon-name-part>
            <object-id xmlns:xlink="http://www.w3.org/1999/xlink" content-type="ipni" xlink:type="simple">urn:lsid:ipni.org:names:77202384-1</object-id>
          </tp:taxon-name><tp:taxon-authority>S.Rokni &amp; I.Darbysh.</tp:taxon-authority><tp:taxon-status xmlns:xlink="http://www.w3.org/1999/xlink" xlink:type="simple">sp. nov.</tp:taxon-status><xref ref-type="fig" rid="F1">Figures 1A–K</xref><xref ref-type="fig" rid="F2">, 2</xref><tp:nomenclature-citation-list><tp:nomenclature-citation><tp:taxon-name>
                <tp:taxon-name-part taxon-name-part-type="genus" reg="Tulestea">Tulestea</tp:taxon-name-part> <tp:taxon-name-part taxon-name-part-type="species" reg="kaessneri">kaessneri</tp:taxon-name-part></tp:taxon-name><comment>sensu Aubréville in Adansonia Sér. 2, 12(2): 191–192 (1972), pro parte quoad <italic>Wild</italic>, <italic>Goldsmith &amp; Müller 6645</italic>, non (Engl.) Aubrév. sensu stricto.</comment></tp:nomenclature-citation><tp:nomenclature-citation><tp:taxon-name>
                <tp:taxon-name-part taxon-name-part-type="genus" reg="Afrosersalisia">Afrosersalisia</tp:taxon-name-part> <tp:taxon-name-part taxon-name-part-type="species" reg="kaessneri">kaessneri</tp:taxon-name-part></tp:taxon-name><comment>sensu Kupicha in Flora Zambesiaca 7(1): 217 (1983), pro parte quoad spec. ex Mozambique &amp; Zimbabwe, non (Engl.) J.H.Hemsl.</comment></tp:nomenclature-citation><tp:nomenclature-citation><tp:taxon-name>
                <tp:taxon-name-part taxon-name-part-type="genus" reg="Synsepalum">Synsepalum</tp:taxon-name-part> <tp:taxon-name-part taxon-name-part-type="species" reg="kaessneri">kaessneri</tp:taxon-name-part></tp:taxon-name><comment>sensu Pennington in Gen. Sapotac.: 249 (1991), pro parte, non (Engl.) T.D.Penn. sensu stricto.</comment></tp:nomenclature-citation><tp:nomenclature-citation><tp:taxon-name>
                <tp:taxon-name-part taxon-name-part-type="genus" reg="Synsepalum">Synsepalum</tp:taxon-name-part> <tp:taxon-name-part taxon-name-part-type="species" reg="muelleri">muelleri</tp:taxon-name-part></tp:taxon-name><comment>sensu Burrows et al. in Trees &amp; Shrubs Mozambique: 744 (2018), pro parte – photographs and reference to distribution in Haroni-Makurupini Forest; non (Kupicha) T.D.Penn.</comment></tp:nomenclature-citation><tp:nomenclature-citation><tp:taxon-name>
                  <tp:taxon-name-part taxon-name-part-type="genus" reg="Synsepalum">Synsepalum</tp:taxon-name-part>
                </tp:taxon-name><comment>
                sp. aff. <tp:taxon-name><tp:taxon-name-part taxon-name-part-type="genus" reg="Synsepalum">S.</tp:taxon-name-part> <tp:taxon-name-part taxon-name-part-type="species" reg="kaessneri">kaessneri</tp:taxon-name-part></tp:taxon-name> (Engl.) T.D.Penn., Hyde et al. in <xref ref-type="bibr" rid="B22">Flora of Mozambique (2019)</xref>. </comment></tp:nomenclature-citation></tp:nomenclature-citation-list></tp:nomenclature><tp:treatment-sec sec-type="material" id="SECID0EAAAE"><title>Type.</title><p>MOZAMBIQUE. Manica Province: Magorogodo hills, Zomba Community, <named-content xmlns:xlink="http://www.w3.org/1999/xlink" content-type="dwc:verbatimCoordinates" xlink:type="simple"><named-content content-type="geo-json" specific-use="{&#34;type&#34;:&#34;Point&#34;,&#34;coordinates&#34;:[33.184444,-19.907778]}" id="NCID0EJAAE" xlink:type="simple">19°54'28"S, 33°11'4"E</named-content></named-content>, c. 559 m alt., fl. and fr. 28 October 2013, <italic>B.T. Wursten BW897</italic> (holotype: <named-content xmlns:xlink="http://www.w3.org/1999/xlink" content-type="dwc:institutional_code" xlink:type="simple">BR</named-content>!, BR0000020700003)].</p></tp:treatment-sec><tp:treatment-sec sec-type="diagnosis" id="SECID0EYAAE"><title>Diagnosis.</title><p>This species differs from <italic><tp:taxon-name><tp:taxon-name-part taxon-name-part-type="genus" reg="Synsepalum">Synsepalum</tp:taxon-name-part> <tp:taxon-name-part taxon-name-part-type="species" reg="kaessneri">kaessneri</tp:taxon-name-part></tp:taxon-name></italic> (Engl.) T.D.Penn. in the generally smaller (7.9–12.6 x 1.7–3.4 cm versus 9.8–16.7 x 2.8–5.2 cm) narrowly elliptic leaves with a long and narrow acuminate tip versus oblanceolate leaves with a short and broad acuminate tip (see illustration, Fig. <xref ref-type="fig" rid="F1">1E, L</xref>); flowers sessile or almost so with pedicels less than 1 mm long (extending to 2 mm long in fruit) versus flowers stalked with pedicels 1–3 mm long (extending to 3–5 mm in fruit); shorter corolla tube (0.75–0.8 mm long versus 1.2 mm long) and shorter (1.45–1.5 mm versus 1.8–1.9 mm), broadly ovate versus ovate corolla lobes; anthers with elliptic thecae with a minute, inconspicuous point at the apex of the connective versus arrow-head shaped anthers with oblong thecae with a conspicuous apiculate apex to the connective. Table <xref ref-type="table" rid="T1">1</xref> shows the distinguishing characters between the two species.</p><fig id="F1" position="float" orientation="portrait"><object-id xmlns:xlink="http://www.w3.org/1999/xlink" content-type="doi" xlink:type="simple">10.3897/phytokeys.133.38694.figure1</object-id><object-id xmlns:xlink="http://www.w3.org/1999/xlink" content-type="arpha" xlink:type="simple">8E0F7517-EAD1-5FFD-9B7E-2159F4A069A9</object-id><label>Figure 1.</label><caption><p><italic><tp:taxon-name><tp:taxon-name-part taxon-name-part-type="genus" reg="Synsepalum">Synsepalum</tp:taxon-name-part> <tp:taxon-name-part taxon-name-part-type="species" reg="chimanimani">chimanimani</tp:taxon-name-part></tp:taxon-name></italic> (<bold>A-K</bold>) and <italic><tp:taxon-name><tp:taxon-name-part taxon-name-part-type="genus" reg="Synsepalum">Synsepalum</tp:taxon-name-part> <tp:taxon-name-part taxon-name-part-type="species" reg="kaessneri">kaessneri</tp:taxon-name-part></tp:taxon-name></italic> (L) <bold>A</bold> habit <bold>B</bold> stem apex with apical buds/young leaves and petioles showing indumentum <bold>C</bold> medifixed hairs on stem <bold>D</bold> abaxial leaf surface showing sparse medifixed hairs on midrib <bold>E</bold> leaf showing (faint) secondary veins <bold>F</bold> flower cluster showing bud, open flower and partially opened flower <bold>G</bold> flower, side view (hydrated) <bold>H</bold> corolla after removal of two petals and stamens (hydrated) <bold>I</bold> stamen and staminodes in situ on petal, inner face bases of neighbouring petals shown <bold>J</bold> side view of stamen and petal (staminodes omitted) <bold>K</bold> immature fruit (from photograph) <bold>L</bold> leaf (abaxial) of <italic><tp:taxon-name><tp:taxon-name-part taxon-name-part-type="genus" reg="Synsepalum">Synsepalum</tp:taxon-name-part> <tp:taxon-name-part taxon-name-part-type="species" reg="kaessneri">kaessneri.</tp:taxon-name-part></tp:taxon-name></italic><bold>A, D-K</bold> drawn from <italic>B.T. Wursten BW897</italic> (BR0000020700003) <bold>B, C</bold> from <italic>Timberlake et al. 6197</italic> (K001291035) <bold>L</bold> drawn from <italic>Magogo &amp; Glover 280</italic> (K). Scale bars: 1mm (Single bar); 2 mm and 5 mm (graduated single bar); 1 cm (double bar); 5 cm (graduated double bar). Drawn by Andrew Brown, November 2018.</p></caption><graphic xmlns:xlink="http://www.w3.org/1999/xlink" xlink:href="phytokeys-133-115-g001.jpg" position="float" orientation="portrait" xlink:type="simple" id="oo_347390.jpg"><uri content-type="original_file" xlink:type="simple">https://binary.pensoft.net/fig/347390</uri></graphic></fig><table-wrap id="T1" position="float" orientation="portrait"><label>Table 1.</label><caption><p>Diagnostic characters for separating <italic><tp:taxon-name><tp:taxon-name-part taxon-name-part-type="genus" reg="Synsepalum">Synsepalum</tp:taxon-name-part> <tp:taxon-name-part taxon-name-part-type="species" reg="chimanimani">chimanimani</tp:taxon-name-part></tp:taxon-name></italic> from <italic><tp:taxon-name><tp:taxon-name-part taxon-name-part-type="genus" reg="Synsepalum">Synsepalum</tp:taxon-name-part> <tp:taxon-name-part taxon-name-part-type="species" reg="kaessneri">kaessneri</tp:taxon-name-part></tp:taxon-name></italic>.</p></caption><table id="TID0EGWAG" rules="all"><tbody><tr><th rowspan="1" colspan="1">Character</th><th rowspan="1" colspan="1">
                    <italic><tp:taxon-name><tp:taxon-name-part taxon-name-part-type="genus" reg="Synsepalum">Synsepalum</tp:taxon-name-part> <tp:taxon-name-part taxon-name-part-type="species" reg="chimanimani">chimanimani</tp:taxon-name-part></tp:taxon-name></italic>
                  </th><th rowspan="1" colspan="1">
                    <italic><tp:taxon-name><tp:taxon-name-part taxon-name-part-type="genus" reg="Synsepalum">Synsepalum</tp:taxon-name-part> <tp:taxon-name-part taxon-name-part-type="species" reg="kaessneri">kaessneri</tp:taxon-name-part></tp:taxon-name></italic>
                  </th></tr><tr><td rowspan="1" colspan="1">Leaf shape</td><td rowspan="1" colspan="1">Narrowly elliptic to rarely oblanceolate</td><td rowspan="1" colspan="1">Oblanceolate</td></tr><tr><td rowspan="1" colspan="1">Leaf apex</td><td rowspan="1" colspan="1">long acuminate, tip narrow, rounded</td><td rowspan="1" colspan="1">short acuminate with a broad rounded tip</td></tr><tr><td rowspan="1" colspan="1">Leaf width (mm)</td><td rowspan="1" colspan="1">17–34</td><td rowspan="1" colspan="1">28–52</td></tr><tr><td rowspan="1" colspan="1">Leaf length (mm)</td><td rowspan="1" colspan="1">79–126</td><td rowspan="1" colspan="1">98–167</td></tr><tr><td rowspan="1" colspan="1">Leaf length: width ratio</td><td rowspan="1" colspan="1">3.1–5.83</td><td rowspan="1" colspan="1">2.7–4.14</td></tr><tr><td rowspan="1" colspan="1">Pedicel length (mm) – flowers</td><td rowspan="1" colspan="1">Flowers sessile or almost so – pedicel less than 1 mm long</td><td rowspan="1" colspan="1">Flowers stalked – pedicel 1–3 mm long</td></tr><tr><td rowspan="1" colspan="1">Pedicel length (mm) – fruit</td><td rowspan="1" colspan="1">2</td><td rowspan="1" colspan="1">3–5</td></tr><tr><td rowspan="1" colspan="1">Corolla lobes – shape</td><td rowspan="1" colspan="1">Broadly ovate</td><td rowspan="1" colspan="1">Ovate</td></tr><tr><td rowspan="1" colspan="1">Corolla lobes length (mm)</td><td rowspan="1" colspan="1">1.45–1.5</td><td rowspan="1" colspan="1">1.8–1.9</td></tr><tr><td rowspan="1" colspan="1">Corolla lobes length: width ratio</td><td rowspan="1" colspan="1">1–1.21</td><td rowspan="1" colspan="1">1.29–1.36</td></tr><tr><td rowspan="1" colspan="1">Corolla tube length (mm)</td><td rowspan="1" colspan="1">0.75–0.8</td><td rowspan="1" colspan="1">1.2</td></tr><tr><td rowspan="1" colspan="1">Corolla – total length (mm)</td><td rowspan="1" colspan="1">Less than 2.5 mm</td><td rowspan="1" colspan="1">c. 3 mm</td></tr><tr><td rowspan="1" colspan="1">Stamens</td><td rowspan="1" colspan="1">Anthers 0.9–1 mm long, thecae elliptic with a minute, inconspicuous point at the apex of the connective</td><td rowspan="1" colspan="1">Anthers 1.25 mm long, arrow-head shaped, thecae oblong with conspicuous apiculate apex to connective</td></tr></tbody></table></table-wrap><fig id="F2" position="float" orientation="portrait"><object-id xmlns:xlink="http://www.w3.org/1999/xlink" content-type="doi" xlink:type="simple">10.3897/phytokeys.133.38694.figure2</object-id><object-id xmlns:xlink="http://www.w3.org/1999/xlink" content-type="arpha" xlink:type="simple">C80F562B-559B-558D-B522-077112248C7C</object-id><label>Figure 2.</label><caption><p><italic><tp:taxon-name><tp:taxon-name-part taxon-name-part-type="genus" reg="Synsepalum">Synsepalum</tp:taxon-name-part> <tp:taxon-name-part taxon-name-part-type="species" reg="chimanimani">chimanimani</tp:taxon-name-part></tp:taxon-name></italic><bold>A</bold> habit and leaves <bold>B, C</bold> flowering stems <bold>D</bold> flowers <bold>E</bold> immature fruit (Photographs by Bart Wursten).</p></caption><graphic xmlns:xlink="http://www.w3.org/1999/xlink" xlink:href="phytokeys-133-115-g002.jpg" position="float" orientation="portrait" xlink:type="simple" id="oo_347391.jpg"><uri content-type="original_file" xlink:type="simple">https://binary.pensoft.net/fig/347391</uri></graphic></fig><p>It has previously been confused with <italic><tp:taxon-name><tp:taxon-name-part taxon-name-part-type="genus" reg="Synsepalum">Synsepalum</tp:taxon-name-part> <tp:taxon-name-part taxon-name-part-type="species" reg="muelleri">muelleri</tp:taxon-name-part></tp:taxon-name></italic> (Kupicha) T.D.Penn. but is easily separated by the very faint secondary venation and no visible tertiary venation versus clearly visible secondary and reticulate tertiary venation; no stipules versus persistent subulate stipules 2–7 mm long; whitish-green flowers with a very short corolla tube and wide-spreading lobes versus white tubular flowers with the tube markedly longer than the lobes; corollas less than 2.5 mm long versus 7–10 mm long; exerted stamens versus included stamens; minute staminodes versus no staminodes; fruit 1–1.3 cm long with a very short (0.5 mm long) style versus larger fruit 2–3 cm long with a 5–7 mm long persistent style; glabrous fruit except for hairs at the tip around the base of the style versus fruit covered with rust-coloured hairs.</p></tp:treatment-sec><tp:treatment-sec sec-type="description" id="SECID0EZLAE"><title>Description.</title><p>Small tree or shrub up to 4 m high. Bark brown and finely fissured. Branching repeatedly subterminal (“<italic>Terminalia</italic>-style”) with leaves confined to branch apices. Older stems glabrous with finely fissured brownish-grey bark, young shoots, buds and petioles of young leaves with indumentum of appressed, very fine rust-coloured hairs. Hairs medifixed, less than 0.5 mm long, tips sharp. Stipules absent. Leaves with petiole 3–5 mm long, often sparsely hairy to glabrous on older leaves; lamina narrowly elliptic to rarely oblanceolate, 7.9–12.6 x 1.7–3.4 cm, apex long acuminate with a narrow rounded tip, margins entire and repand, base attenuate; midrib raised on both surfaces with striations on the midrib below, lateral veins very faint above, more distinct below, pinnate, curving towards the margin, 9–15 pairs of lateral veins, no visible tertiary venation; both surfaces finely rugose and glabrous except for sparse scattered hairs along the midrib on the lower surface, particularly on younger leaves; hairs very fine, rust-coloured, medifixed, less than 0.5 mm long, tips sharp. Flowers in clusters in leaf axils and along the branches below the leaves, small and whitish-green, sessile or almost so, pedicels less than 1 mm long (extending to 2 mm long in fruit), pedicels and external surface of calyx lobes covered with sub-appressed, medifixed, very fine rust-coloured hairs. Calyx cup-shaped, 5-lobed, lobes nearly free, imbricate, elliptic, 1.2–1.3 x 1–1.1 mm, with hyaline margins, glabrous internally. Corolla 5-merous, fused at base, tube up to 0.8 mm long, lobes involute, broadly ovate, 1.45–1.5 mm long, rounded at apex. Stamens attached at base of petals, filaments 0.6 mm long, <!--PageBreak --><!--PageBreak -->anthers 0.9–1 mm long, the two thecae elliptic with a tiny, inconspicuous point at the apex of the connective. Staminodes minute, alternating with the petals and stamens, divided and irregularly shaped. Ovary densely hairy, with a few hairs extending onto the style, ovoid, 1mm long, style 0.5 mm long. Fruit fleshy, red when ripe, solitary, ellipsoid, 10–13 x 6–8 mm (measurements taken from dried material), with calyx and corolla persisting at base and with persistent style at apex, glabrous except for a few hairs at apex around base of style. Seed compressed-ellipsoid, 12 x 7 x 3 mm, glossy brown, with duller elliptic scar c. 5 mm wide extending the length of the seed, cotyledons large, plano-convex, endosperm absent (fide <xref ref-type="bibr" rid="B21">Kupicha 1983</xref>).</p></tp:treatment-sec><tp:treatment-sec sec-type="distribution" id="SECID0EIMAE"><title>Distribution and ecology.</title><p>Known only from lowland, moist forests in the foothills of the southern Chimanimani mountains of Mozambique and Zimbabwe. It has been recorded from three localities: the Haroni-Makurupini Forest in Zimbabwe, and the Maronga forest (Maronga Community) and Thekeza forest (Zomba Community) in Mozambique. It occurs in the understorey of moist evergreen and semi-deciduous forests at an altitude of 305–560 m. In the Maronga Community area at the base of the Chimanimani Mountains, where this species is locally frequent, most of the area is covered by moist evergreen forest. The dominant tree here is <italic><tp:taxon-name><tp:taxon-name-part taxon-name-part-type="genus" reg="Newtonia">Newtonia</tp:taxon-name-part> <tp:taxon-name-part taxon-name-part-type="species" reg="buchananii">buchananii</tp:taxon-name-part></tp:taxon-name></italic><!--PageBreak -->(Baker f.) G.C.C.Gilbert &amp; Boutique with <italic><tp:taxon-name><tp:taxon-name-part taxon-name-part-type="genus" reg="Maranthes">Maranthes</tp:taxon-name-part> <tp:taxon-name-part taxon-name-part-type="species" reg="goetzeniana">goetzeniana</tp:taxon-name-part></tp:taxon-name></italic> (Engl.) Prance and <italic><tp:taxon-name><tp:taxon-name-part taxon-name-part-type="genus" reg="Xylopia">Xylopia</tp:taxon-name-part> <tp:taxon-name-part taxon-name-part-type="species" reg="aethiopica">aethiopica</tp:taxon-name-part></tp:taxon-name></italic> (Dunal) A.Rich. also common. <italic><tp:taxon-name><tp:taxon-name-part taxon-name-part-type="genus" reg="Funtumia">Funtumia</tp:taxon-name-part> <tp:taxon-name-part taxon-name-part-type="species" reg="africana">africana</tp:taxon-name-part></tp:taxon-name></italic> (Benth.) Stapf forms a high sub-canopy along with <italic><tp:taxon-name><tp:taxon-name-part taxon-name-part-type="genus" reg="Aporrhiza">Aporrhiza</tp:taxon-name-part> <tp:taxon-name-part taxon-name-part-type="species" reg="nitida">nitida</tp:taxon-name-part></tp:taxon-name></italic> Gilg, <italic><tp:taxon-name><tp:taxon-name-part taxon-name-part-type="genus" reg="Blighia">Blighia</tp:taxon-name-part> <tp:taxon-name-part taxon-name-part-type="species" reg="unijugata">unijugata</tp:taxon-name-part></tp:taxon-name></italic> Baker, <italic><tp:taxon-name><tp:taxon-name-part taxon-name-part-type="genus" reg="Millettia">Millettia</tp:taxon-name-part> <tp:taxon-name-part taxon-name-part-type="species" reg="stuhlmannii">stuhlmannii</tp:taxon-name-part></tp:taxon-name></italic> Taub., <italic><tp:taxon-name><tp:taxon-name-part taxon-name-part-type="genus" reg="Synsepalum">Synsepalum</tp:taxon-name-part> <tp:taxon-name-part taxon-name-part-type="species" reg="brevipes">brevipes</tp:taxon-name-part></tp:taxon-name></italic> (Baker) T.D.Penn. and <italic><tp:taxon-name><tp:taxon-name-part taxon-name-part-type="genus" reg="Trilepisium">Trilepisium</tp:taxon-name-part> <tp:taxon-name-part taxon-name-part-type="species" reg="madagascariense">madagascariense</tp:taxon-name-part></tp:taxon-name></italic> DC. The understorey is dominated in some areas by <italic><tp:taxon-name><tp:taxon-name-part taxon-name-part-type="genus" reg="Drypetes">Drypetes</tp:taxon-name-part> <tp:taxon-name-part taxon-name-part-type="species" reg="arguta">arguta</tp:taxon-name-part></tp:taxon-name></italic> (Müll. Arg.) Hutch. and other locally abundant shrubs include <italic><tp:taxon-name><tp:taxon-name-part taxon-name-part-type="genus" reg="Rinorea">Rinorea</tp:taxon-name-part> <tp:taxon-name-part taxon-name-part-type="species" reg="convallarioides">convallarioides</tp:taxon-name-part></tp:taxon-name></italic> (Baker f.) Eyles, <italic><tp:taxon-name><tp:taxon-name-part taxon-name-part-type="genus" reg="Rinorea">Rinorea</tp:taxon-name-part> <tp:taxon-name-part taxon-name-part-type="species" reg="ferruginea">ferruginea</tp:taxon-name-part></tp:taxon-name></italic> Engl., <italic><tp:taxon-name><tp:taxon-name-part taxon-name-part-type="genus" reg="Tabernaemontana">Tabernaemontana</tp:taxon-name-part> <tp:taxon-name-part taxon-name-part-type="species" reg="ventricosa">ventricosa</tp:taxon-name-part></tp:taxon-name></italic> Hochst. ex A.DC., <italic><tp:taxon-name><tp:taxon-name-part taxon-name-part-type="genus" reg="Tricalysia">Tricalysia</tp:taxon-name-part> <tp:taxon-name-part taxon-name-part-type="species" reg="pallens">pallens</tp:taxon-name-part></tp:taxon-name></italic> Hiern and the rare <italic><tp:taxon-name><tp:taxon-name-part taxon-name-part-type="genus" reg="Vepris">Vepris</tp:taxon-name-part> <tp:taxon-name-part taxon-name-part-type="species" reg="drummondii">drummondii</tp:taxon-name-part></tp:taxon-name></italic> Mendonça. There are also many lianas (<xref ref-type="bibr" rid="B30">Timberlake et al. 2016a</xref>).</p></tp:treatment-sec><tp:treatment-sec sec-type="phenology" id="SECID0EZRAE"><title>Phenology.</title><p>Plants were collected in flower in July (buds) and October (open), and in fruit in October and December. Flowering occurs at the end of the dry season and beginning of the rainy season, the main rainy season in the Chimanimani area being from November to late March or April (<xref ref-type="bibr" rid="B31">Timberlake et al. 2016b</xref>).</p></tp:treatment-sec><tp:treatment-sec sec-type="etymology" id="SECID0EDSAE"><title>Etymology.</title><p>The specific epithet is taken from the Chimanimani mountains to which the species is confined.</p></tp:treatment-sec><tp:treatment-sec sec-type="conservation status" id="SECID0EISAE"><title>Conservation status.</title><p><italic><tp:taxon-name><tp:taxon-name-part taxon-name-part-type="genus" reg="Synsepalum">Synsepalum</tp:taxon-name-part> <tp:taxon-name-part taxon-name-part-type="species" reg="chimanimani">chimanimani</tp:taxon-name-part></tp:taxon-name></italic> S.Rokni &amp; I.Darbysh, sp. nov. has been assessed as Endangered under IUCN criterion B (EN B1ab(iii)+2ab(iii); <xref ref-type="bibr" rid="B25">Rokni et al. 2018</xref>, as <italic><tp:taxon-name><tp:taxon-name-part taxon-name-part-type="genus" reg="Synsepalum">Synsepalum</tp:taxon-name-part></tp:taxon-name></italic> sp. nov.). It is estimated to have an extent of occurrence (EOO) and area of occupancy (AOO) of only 16 km<sup>2</sup> and is known from fewer than five locations. Although part of its population is well protected within the core zone of the Chimanimani Trans-Frontier Conservation Area (TFCA), it is threatened by extensive destruction and degradation of its forest habitat within the buffer zone of the TFCA, particularly within the Maronga and Zomba communities of Mozambique (see Discussion for further information on threats in this area).</p></tp:treatment-sec><tp:treatment-sec sec-type="material" id="SECID0EGTAE"><title>Specimens examined.</title><p><bold>MOZAMBIQUE.</bold> Manica Province: Magorogodo hills, Zomba Community, <named-content xmlns:xlink="http://www.w3.org/1999/xlink" content-type="dwc:verbatimCoordinates" xlink:type="simple"><named-content content-type="geo-json" specific-use="{&#34;type&#34;:&#34;Point&#34;,&#34;coordinates&#34;:[33.184450,-19.907783]}" id="NCID0ERTAE" xlink:type="simple">19°54.467'S, 33°11.067'E</named-content></named-content>, alt. c. 559 m, fl. and fr. 28 Octo<!--PageBreak -->ber 2013, <italic>Wursten BW897</italic> (<named-content xmlns:xlink="http://www.w3.org/1999/xlink" content-type="dwc:institutional_code" xlink:type="simple">BR</named-content>!, BR0000020700003); Survey Plot 3, Magorogodo hills, Zomba Community, alt. 548 m, st. 28 October 2013, <italic>Wursten BW887</italic> (<named-content xmlns:xlink="http://www.w3.org/1999/xlink" content-type="dwc:institutional_code" xlink:type="simple">BR</named-content>!); Sussundenga Dist., Maronga community, base of Chimanimani Mountains, Forest plot 002, <named-content xmlns:xlink="http://www.w3.org/1999/xlink" content-type="dwc:verbatimCoordinates" xlink:type="simple"><named-content content-type="geo-json" specific-use="{&#34;type&#34;:&#34;Point&#34;,&#34;coordinates&#34;:[33.087217,-19.973617]}" id="NCID0EPUAE" xlink:type="simple">19°58.417'S, 33°5.233'E</named-content></named-content>, alt. 341 m, st. 14 November 2015, <italic>Timberlake et al. 6196</italic> (<named-content xmlns:xlink="http://www.w3.org/1999/xlink" content-type="dwc:institutional_code" xlink:type="simple">LMA</named-content>!); Sussundenga Dist., Maronga community at base of Chimanimani Mountains, <named-content xmlns:xlink="http://www.w3.org/1999/xlink" content-type="dwc:verbatimCoordinates" xlink:type="simple"><named-content content-type="geo-json" specific-use="{&#34;type&#34;:&#34;Point&#34;,&#34;coordinates&#34;:[33.082467,-19.982133]}" id="NCID0EBVAE" xlink:type="simple">19°58.928'S, 33°4.948'E</named-content></named-content>, alt. 330 m, st. 17 November 2015, <italic>Timberlake et al. 6197</italic> (K!, K001291034; <named-content xmlns:xlink="http://www.w3.org/1999/xlink" content-type="dwc:institutional_code" xlink:type="simple">LMA</named-content>!); Sussundenga Dist., Chimanimani foothills, Zomba community, Thekeza Forest, <named-content xmlns:xlink="http://www.w3.org/1999/xlink" content-type="dwc:verbatimCoordinates" xlink:type="simple"><named-content content-type="geo-json" specific-use="{&#34;type&#34;:&#34;Point&#34;,&#34;coordinates&#34;:[33.190550,-19.911950]}" id="NCID0ETVAE" xlink:type="simple">19°54.717'S, 33°11.433'E</named-content></named-content>, alt. 386 m, st. 30 June 2015, <italic>Cheek 17963</italic> (K!, K001291036); Sussundenga Dist., Chimanimani foothills, Zomba community, Last House Thekeza, <named-content xmlns:xlink="http://www.w3.org/1999/xlink" content-type="dwc:verbatimCoordinates" xlink:type="simple"><named-content content-type="geo-json" specific-use="{&#34;type&#34;:&#34;Point&#34;,&#34;coordinates&#34;:[33.188383,-19.908883]}" id="NCID0E4VAE" xlink:type="simple">19°54.533'S, 33°11.303'E</named-content></named-content>, alt. 542 m, fl. buds 2 July 2015, <italic>Cheek 18027</italic> (K!, K001291037); Southern tip Chimanimani Mts. near Haroni-Makurupini Forest, alt. +/- 1000 ft [c. 305 m], st. 28 May 1969, <italic>Müller 1085</italic> (<named-content xmlns:xlink="http://www.w3.org/1999/xlink" content-type="dwc:institutional_code" xlink:type="simple">SRGH</named-content>!). <bold>ZIMBABWE.</bold> Manicaland Province: Chimanimani District, Haroni/Makurupini Forest, alt. 1300 ft [396 m], fr. 4 December 1964, <italic>Wild</italic>, <italic>Goldsmith &amp; Müller 6645</italic> (K!, K001291026; <named-content xmlns:xlink="http://www.w3.org/1999/xlink" content-type="dwc:institutional_code" xlink:type="simple">BR</named-content>!, BR0000020184520; <named-content xmlns:xlink="http://www.w3.org/1999/xlink" content-type="dwc:institutional_code" xlink:type="simple">SRGH</named-content>!); Chimanimani District, Makurupini-Haroni Forest, st. 22 April 1973, <italic>Mavi 1437</italic> (K!, K001291028; <named-content xmlns:xlink="http://www.w3.org/1999/xlink" content-type="dwc:institutional_code" xlink:type="simple">SRGH</named-content>!).</p><fig id="F3" position="float" orientation="portrait"><object-id xmlns:xlink="http://www.w3.org/1999/xlink" content-type="doi" xlink:type="simple">10.3897/phytokeys.133.38694.figure3</object-id><object-id xmlns:xlink="http://www.w3.org/1999/xlink" content-type="arpha" xlink:type="simple">9D3A5E04-F950-5A73-8EBD-EE4E57AF1E9F</object-id><label>Figure 3.</label><caption><p>Geographical distribution map of <italic><tp:taxon-name><tp:taxon-name-part taxon-name-part-type="genus" reg="Synsepalum">S.</tp:taxon-name-part> <tp:taxon-name-part taxon-name-part-type="species" reg="chimanimani">chimanimani</tp:taxon-name-part></tp:taxon-name></italic>, <italic><tp:taxon-name><tp:taxon-name-part taxon-name-part-type="genus" reg="Synsepalum">S.</tp:taxon-name-part> <tp:taxon-name-part taxon-name-part-type="species" reg="kaessneri">kaessneri</tp:taxon-name-part></tp:taxon-name></italic>, and <italic><tp:taxon-name><tp:taxon-name-part taxon-name-part-type="genus" reg="Synsepalum">S.</tp:taxon-name-part> <tp:taxon-name-part taxon-name-part-type="species" reg="muelleri">muelleri</tp:taxon-name-part></tp:taxon-name></italic>. Circles – <italic><tp:taxon-name><tp:taxon-name-part taxon-name-part-type="genus" reg="Synsepalum">S.</tp:taxon-name-part> <tp:taxon-name-part taxon-name-part-type="species" reg="chimanimani">chimanimani</tp:taxon-name-part></tp:taxon-name></italic>; triangles – <italic><tp:taxon-name><tp:taxon-name-part taxon-name-part-type="genus" reg="Synsepalum">S.</tp:taxon-name-part> <tp:taxon-name-part taxon-name-part-type="species" reg="muelleri">muelleri</tp:taxon-name-part></tp:taxon-name></italic>; stars – <italic><tp:taxon-name><tp:taxon-name-part taxon-name-part-type="genus" reg="Synsepalum">S.</tp:taxon-name-part> <tp:taxon-name-part taxon-name-part-type="species" reg="kaessneri">kaessneri</tp:taxon-name-part></tp:taxon-name></italic>.</p></caption><graphic xmlns:xlink="http://www.w3.org/1999/xlink" xlink:href="phytokeys-133-115-g003.jpg" position="float" orientation="portrait" xlink:type="simple" id="oo_347392.jpg"><uri content-type="original_file" xlink:type="simple">https://binary.pensoft.net/fig/347392</uri></graphic></fig></tp:treatment-sec><ref-list><ref id="B22"><mixed-citation xmlns:xlink="http://www.w3.org/1999/xlink" xlink:type="simple"><institution xlink:type="simple">Flora of Mozambique</institution> (<year>2019</year>) Flora of Mozambique. <ext-link xlink:type="simple" ext-link-type="uri" xlink:href="http://www.birdlife.org">http://www.birdlife.org</ext-link> [accessed 05.07.2019]</mixed-citation></ref><ref id="B21"><mixed-citation xmlns:xlink="http://www.w3.org/1999/xlink" xlink:type="simple"><person-group><name name-style="western"><surname>Kupicha</surname><given-names>FK</given-names></name></person-group> (<year>1983</year>) <article-title><tp:taxon-name><tp:taxon-name-part taxon-name-part-type="family">Sapotaceae</tp:taxon-name-part></tp:taxon-name>.</article-title> In: <person-group><name name-style="western"><surname>Launert</surname><given-names>E</given-names></name></person-group> (<role>Ed.</role>) <issue-title>Flora Zambesiaca.</issue-title><source>Volume 7, part 1. Flora Zambesiaca Managing Committee, London</source>, <fpage>210</fpage>–<lpage>247</lpage>.</mixed-citation></ref><ref id="B30"><mixed-citation xmlns:xlink="http://www.w3.org/1999/xlink" xlink:type="simple"><person-group><name name-style="western"><surname>Timberlake</surname><given-names>JR</given-names></name><name name-style="western"><surname>Darbyshire</surname><given-names>I</given-names></name><name name-style="western"><surname>Cheek</surname><given-names>M</given-names></name><name name-style="western"><surname>Banze</surname><given-names>A</given-names></name><name name-style="western"><surname>Fijamo</surname><given-names>V</given-names></name><name name-style="western"><surname>Massunde</surname><given-names>J</given-names></name><name name-style="western"><surname>Chipanga</surname><given-names>H</given-names></name><name name-style="western"><surname>Muassinar</surname><given-names>D</given-names></name></person-group> (<year>2016a</year>) Plant conservation in communities on the Chimanimani footslopes, Mozambique. Report prepared for Darwin Initiative Award 2380: Balancing Conservation and Livelihoods in the Chimanimani Forest Belt, Mozambique. Royal Botanic Gardens, Kew.</mixed-citation></ref><ref id="B31"><mixed-citation xmlns:xlink="http://www.w3.org/1999/xlink" xlink:type="simple"><person-group><name name-style="western"><surname>Timberlake</surname><given-names>JR</given-names></name><name name-style="western"><surname>Darbyshire</surname><given-names>I</given-names></name><name name-style="western"><surname>Wursten</surname><given-names>B</given-names></name><name name-style="western"><surname>Hadj-Hammou</surname><given-names>J</given-names></name><name name-style="western"><surname>Ballings</surname><given-names>P</given-names></name><name name-style="western"><surname>Mapaura</surname><given-names>A</given-names></name><name name-style="western"><surname>Matimele</surname><given-names>H</given-names></name><name name-style="western"><surname>Banze</surname><given-names>A</given-names></name><name name-style="western"><surname>Chipanga</surname><given-names>H</given-names></name><name name-style="western"><surname>Muassinar</surname><given-names>D</given-names></name><name name-style="western"><surname>Massunde</surname><given-names>M</given-names></name><name name-style="western"><surname>Chelene</surname><given-names>I</given-names></name><name name-style="western"><surname>Osborne</surname><given-names>J</given-names></name><name name-style="western"><surname>Shah</surname><given-names>T</given-names></name></person-group> (<year>2016b</year>) Chimanimani Mountains: Botany and Conservation. Report produced under CEPF Grant 63512: In from the Cold: Providing the Knowledge Base for Comprehensive Biodiversity Conservation in the Chimanimani Mountains, Mozambique. Royal Botanic Gardens, Kew.</mixed-citation></ref><ref id="B25"><mixed-citation xmlns:xlink="http://www.w3.org/1999/xlink" xlink:type="simple"><person-group><name name-style="western"><surname>Rokni</surname><given-names>S</given-names></name><name name-style="western"><surname>Matimele</surname><given-names>HA</given-names></name><name name-style="western"><surname>Alves</surname><given-names>MT</given-names></name><name name-style="western"><surname>Banze</surname><given-names>A</given-names></name><name name-style="western"><surname>Chelene</surname><given-names>I</given-names></name><name name-style="western"><surname>Darbyshire</surname><given-names>I</given-names></name><name name-style="western"><surname>Datizua</surname><given-names>C</given-names></name><name name-style="western"><surname>De Sousa</surname><given-names>C</given-names></name><name name-style="western"><surname>Langa</surname><given-names>C</given-names></name><name name-style="western"><surname>Mtshali</surname><given-names>H</given-names></name><name name-style="western"><surname>Mucaleque</surname><given-names>PA</given-names></name><name name-style="western"><surname>Odorico</surname><given-names>D</given-names></name><name name-style="western"><surname>Osborne</surname><given-names>J</given-names></name><name name-style="western"><surname>Timberlake</surname><given-names>J</given-names></name><name name-style="western"><surname>Viegas</surname><given-names>A</given-names></name><name name-style="western"><surname>Vilanculos</surname><given-names>A</given-names></name></person-group> (<year>2018</year>) <italic><tp:taxon-name><tp:taxon-name-part taxon-name-part-type="genus">Synsepalum</tp:taxon-name-part></tp:taxon-name></italic> sp. nov. The IUCN Red List of Threatened Species 2018: e.T120962736A120980443. <ext-link xlink:type="simple" ext-link-type="doi" xlink:href="10.2305/IUCN.UK.2018-2.RLTS.T120962736A120980443.en">https://doi.org/10.2305/IUCN.UK.2018-2.RLTS.T120962736A120980443.en</ext-link> [accessed 16.1.2019]</mixed-citation></ref></ref-list></tp:taxon-treatment>
