# Supplementary material for: Synsepalum chimanimani (Sapotaceae), a new species from the Chimanimani Mountains of Mozambique and Zimbabwe, with notes on the botanical importance of this area
Source: PhytoKeys. 2019 Oct 16;133:115–32. doi: 10.3897/phytokeys.133.38694 (PMC6811373; doi:10.3897/phytokeys.133.38694)
Supplement: XML Treatment for Synsepalum kaessneri [file phytokeys.133.38694-treatment2.xml]

<!DOCTYPE tp:taxon-treatment
  PUBLIC "-//TaxonX//DTD Taxonomic Treatment Publishing DTD v0 20100105//EN" "tax-treatment-NSO.dtd">
<tp:taxon-treatment xmlns:tp="http://www.plazi.org/taxpub"><tp:treatment-meta><kwd-group><label>Taxon classification</label><kwd><named-content xmlns:xlink="http://www.w3.org/1999/xlink" content-type="kingdom">Plantae</named-content></kwd><kwd><named-content xmlns:xlink="http://www.w3.org/1999/xlink" content-type="order">Ericales</named-content></kwd><kwd><named-content xmlns:xlink="http://www.w3.org/1999/xlink" content-type="family">Sapotaceae</named-content></kwd></kwd-group><mixed-citation publication-type="journal"><person-group><name><surname>Rokni</surname><given-names>Saba</given-names></name><name><surname>Wursten</surname><given-names>Bart</given-names></name><name><surname>Darbyshire</surname><given-names>Iain</given-names></name></person-group><article-title><italic><tp:taxon-name><tp:taxon-name-part taxon-name-part-type="genus" reg="Synsepalum">Synsepalum</tp:taxon-name-part> <tp:taxon-name-part taxon-name-part-type="species" reg="chimanimani">chimanimani</tp:taxon-name-part></tp:taxon-name></italic> (<tp:taxon-name><tp:taxon-name-part taxon-name-part-type="family">Sapotaceae</tp:taxon-name-part></tp:taxon-name>), a new species from the Chimanimani Mountains of Mozambique and Zimbabwe, with notes on the botanical importance of this area</article-title><source>PhytoKeys</source><day>16</day><month>10</month><year>2019</year><volume>133</volume><fpage>115</fpage><lpage>132</lpage><pub-id pub-id-type="doi">10.3897/phytokeys.133.38694</pub-id></mixed-citation></tp:treatment-meta><tp:nomenclature><tp:taxon-name><object-id xmlns:xlink="http://www.w3.org/1999/xlink" content-type="arpha" xlink:type="simple">E7989A10-7CC9-5AEE-B67E-78C991B34952</object-id>
            <tp:taxon-name-part taxon-name-part-type="genus" reg="Synsepalum">Synsepalum</tp:taxon-name-part>
            <tp:taxon-name-part taxon-name-part-type="species" reg="kaessneri">kaessneri</tp:taxon-name-part>
          </tp:taxon-name><tp:taxon-authority>(Engl.) T.D.Penn., Pennington in Gen. Sapotac.: 249 (1991)</tp:taxon-authority><tp:nomenclature-citation-list><tp:nomenclature-citation><tp:taxon-name>
                <tp:taxon-name-part taxon-name-part-type="genus" reg="Sersalisia">Sersalisia</tp:taxon-name-part> <tp:taxon-name-part taxon-name-part-type="species" reg="kaessneri">kaessneri</tp:taxon-name-part></tp:taxon-name><comment>Engl., Engler in Mon. Afr. Pflanzen. 8: 31 (1904) (genus queried by original author).</comment></tp:nomenclature-citation><tp:nomenclature-citation><tp:taxon-name>
                <tp:taxon-name-part taxon-name-part-type="genus" reg="Pouteria">Pouteria</tp:taxon-name-part> <tp:taxon-name-part taxon-name-part-type="species" reg="kaessneri">kaessneri</tp:taxon-name-part></tp:taxon-name><comment>(Engl.) Baehni, in Candollea 9: 280 (1942) (genus queried by author).</comment></tp:nomenclature-citation><tp:nomenclature-citation><tp:taxon-name>
                <tp:taxon-name-part taxon-name-part-type="genus" reg="Afrosersalisia">Afrosersalisia</tp:taxon-name-part> <tp:taxon-name-part taxon-name-part-type="species" reg="kaessneri">kaessneri</tp:taxon-name-part></tp:taxon-name><comment>(Engl.) J.H.Hemsl., Hemsley in Kew Bull. 20: 483 (1966); in F.T.E.A., <tp:taxon-name><tp:taxon-name-part taxon-name-part-type="family">Sapotaceae</tp:taxon-name-part></tp:taxon-name>: 44 (1968).</comment></tp:nomenclature-citation><tp:nomenclature-citation><tp:taxon-name>
                <tp:taxon-name-part taxon-name-part-type="genus" reg="Tulestea">Tulestea</tp:taxon-name-part> <tp:taxon-name-part taxon-name-part-type="species" reg="kaessneri">kaessneri</tp:taxon-name-part></tp:taxon-name><comment>(Engl.) Aubrév., Aubréville in Adansonia Ser. 2, 12(2): 191–192 (1972), pro parte quoad <italic>T. Kässner 398</italic>.</comment></tp:nomenclature-citation></tp:nomenclature-citation-list></tp:nomenclature><tp:treatment-sec sec-type="material" id="SECID0E13AE"><title>Type.</title><p>KENYA. Kwale County: Makoni near Mombasa, fl. 20 March 1902, <italic>T. Kässner 398</italic> (B, holotype, destroyed; <named-content xmlns:xlink="http://www.w3.org/1999/xlink" content-type="dwc:institutional_code" xlink:type="simple">BM</named-content>!, isotype, BM000925429; K!, isotype, K000430647).</p></tp:treatment-sec><tp:treatment-sec sec-type="material" id="SECID0EK4AE"><title>Specimens examined.</title><p><bold>KENYA.</bold> Kwale County: Makoni near Mombasa, fl. 20 March 1902, <italic>Kässner 398</italic> (B, holotype, destroyed; <named-content xmlns:xlink="http://www.w3.org/1999/xlink" content-type="dwc:institutional_code" xlink:type="simple">BM</named-content>!, isotype, BM000925429; K!, isotype, K000430647); Shimba Hills, Makadara Forest, Kwale Area, alt. 320 m [1050 ft], fr. 6 May 1968, <italic>Magogo &amp; Glover 1017</italic> (K!); Shimba Hills, Shimba Forest area near Kwale, alt. 381 m [1250 ft], fl. 15 March 1968, <italic>Magogo &amp; Glover 280</italic> (K!; <named-content xmlns:xlink="http://www.w3.org/1999/xlink" content-type="dwc:institutional_code" xlink:type="simple">BR</named-content>!, BR0000020184513). Kilifi County: Mangea, Top forest, <named-content xmlns:xlink="http://www.w3.org/1999/xlink" content-type="dwc:verbatimCoordinates" xlink:type="simple"><named-content content-type="geo-json" specific-use="{&#34;type&#34;:&#34;Point&#34;,&#34;coordinates&#34;:[39.716667,-3.266667]}" id="NCID0EL5AE" xlink:type="simple">3°16.000'S, 39°43.000'E</named-content></named-content>, alt. 500 m, fr. 9 Jan 1992, <italic>Robertson 6563</italic> (K!; <abbrev xmlns:xlink="http://www.w3.org/1999/xlink" content-type="institution" xlink:title="https://collections.nmnh.si.edu/search/botany/" id="ABBRID0ES5AE" xlink:type="simple">US</abbrev>!, 02704855; <abbrev xmlns:xlink="http://www.w3.org/1999/xlink" content-type="institution" xlink:title="https://www.tropicos.org/" id="ABBRID0EX5AE" xlink:type="simple">MO</abbrev>, EA). <bold>TANZANIA.</bold> Tanga Region: East Usambara Mountains, Kwamgumi Plot 4, <named-content xmlns:xlink="http://www.w3.org/1999/xlink" content-type="dwc:verbatimCoordinates" xlink:type="simple"><named-content content-type="geo-json" specific-use="{&#34;type&#34;:&#34;Point&#34;,&#34;coordinates&#34;:[38.716667,-4.933333]}" id="NCID0EB6AE" xlink:type="simple">4°56.000'S, 38°43.000'E</named-content></named-content>, alt. 300 m, st. 23 July 2001, <italic>Luke et al. 7510</italic> (K!, EA). Morogoro Region: Kimboza Forest Reserve c. 48–50 km Morogoro to Matombo Road, alt. c. 300–350 m, st. 9–17 July 1983, <italic><tp:taxon-name><tp:taxon-name-part taxon-name-part-type="genus" reg="Rodgers">Rodgers</tp:taxon-name-part></tp:taxon-name></italic>, <italic>Hall and Mwasumbi WAR 2609</italic> (K!, DSM); Mkungwe Catchment Forest Reserve, slopes NW of the ridge, alt. 775 m, fr. 25 Jan 2001, <!--PageBreak --><italic>Jannerup &amp; Mhoro 0287</italic> (K!, C); Uluguru Mountains, in the valley leading South from Bigwa Mission, alt. 700–1100 m, fl. 27–29 September 1988, <italic>Pócs &amp; Knox 88189/B</italic> (K!)</p><p><xref ref-type="bibr" rid="B1">Aubréville (1972)</xref> also cites a specimen from Gabon collected in December 1971: ‘<italic>A. Hladik 1878</italic>, Ile de l’éléphant, Makokou, petit arbre, forêt partiellement inondable. Fruit rouge vermillon mangé par les chimpanzés.’ No herbarium is cited, and we have not seen this specimen. From the illustration and description, this specimen seems to have fruit with a definite point to the apex and a persistent style longer than 1 mm, and longer petioles (1.5–2.5 cm versus less than 1 cm long) and the flowers are also slightly larger than <italic><tp:taxon-name><tp:taxon-name-part taxon-name-part-type="genus" reg="Synsepalum">S.</tp:taxon-name-part> <tp:taxon-name-part taxon-name-part-type="species" reg="kaessneri">kaessneri</tp:taxon-name-part></tp:taxon-name></italic> at 3.75 mm in total length. This is very likely to represent a different species and is excluded here. <italic><tp:taxon-name><tp:taxon-name-part taxon-name-part-type="genus" reg="Synsepalum">S.</tp:taxon-name-part> <tp:taxon-name-part taxon-name-part-type="species" reg="kaessneri">kaessneri</tp:taxon-name-part></tp:taxon-name></italic> is not listed in the recent Gabon checklist (<xref ref-type="bibr" rid="B26">Sosef et al. 2006</xref>).</p></tp:treatment-sec><tp:treatment-sec sec-type="habitat" id="SECID0EZAAG"><title>Habitat and ecology.</title><p>Moist evergreen and dry semi-deciduous forests. Altitude 300–1100 m.</p></tp:treatment-sec><tp:treatment-sec sec-type="phenology" id="SECID0E5AAG"><title>Phenology.</title><p>Flowering September &amp; March. Fruiting January &amp; May.</p></tp:treatment-sec><ref-list><ref id="B1"><mixed-citation xmlns:xlink="http://www.w3.org/1999/xlink" xlink:type="simple"><person-group><name name-style="western"><surname>Aubréville</surname><given-names>A</given-names></name></person-group> (<year>1972</year>) Un genre de Sapotacées rare en Afrique Equatoriale, <italic><tp:taxon-name><tp:taxon-name-part taxon-name-part-type="genus">Tulestea</tp:taxon-name-part></tp:taxon-name></italic> Aubr. et Pellegr. Adansonia Ser. 2 12(2): 191–192.</mixed-citation></ref><ref id="B26"><mixed-citation xmlns:xlink="http://www.w3.org/1999/xlink" xlink:type="simple"><person-group><name name-style="western"><surname>Sosef</surname><given-names>M</given-names></name><name name-style="western"><surname>Wieringa</surname><given-names>J</given-names></name><name name-style="western"><surname>Jongkind</surname><given-names>CCH</given-names></name><name name-style="western"><surname>Achoundong</surname><given-names>G</given-names></name><name name-style="western"><surname>Azizet Issembé</surname><given-names>Y</given-names></name><name name-style="western"><surname>Bedigian</surname><given-names>D</given-names></name><name name-style="western"><surname>van den Berg</surname><given-names>RG</given-names></name><name name-style="western"><surname>Breteler</surname><given-names>FJ</given-names></name><name name-style="western"><surname>Cheek</surname><given-names>M</given-names></name><name name-style="western"><surname>Degreef</surname><given-names>J</given-names></name><name name-style="western"><surname>Faden</surname><given-names>RB</given-names></name><name name-style="western"><surname>Goldblatt</surname><given-names>P</given-names></name><name name-style="western"><surname>van der Maesen</surname><given-names>LJG</given-names></name><name name-style="western"><surname>Ngok Banak</surname><given-names>L</given-names></name><name name-style="western"><surname>Niangadouma</surname><given-names>R</given-names></name><name name-style="western"><surname>Nzabi</surname><given-names>T</given-names></name><name name-style="western"><surname>Nziengui</surname><given-names>B</given-names></name><name name-style="western"><surname>Rogers</surname><given-names>ZS</given-names></name><name name-style="western"><surname>Stévart</surname><given-names>T</given-names></name><name name-style="western"><surname>van Valkenburg</surname><given-names>JLCH</given-names></name><name name-style="western"><surname>Walters</surname><given-names>G</given-names></name><name name-style="western"><surname>de Wilde</surname><given-names>JJFE</given-names></name></person-group> (<year>2006</year>) <article-title>Check-list des plantes vasculaires du Gabon.</article-title><source>Scripta Botanica Belgica</source><volume>35</volume>: <fpage>1</fpage>–<lpage>438</lpage>.</mixed-citation></ref></ref-list></tp:taxon-treatment>
