# Supplementary material for: Synsepalum chimanimani (Sapotaceae), a new species from the Chimanimani Mountains of Mozambique and Zimbabwe, with notes on the botanical importance of this area
Source: PhytoKeys. 2019 Oct 16;133:115–32. doi: 10.3897/phytokeys.133.38694 (PMC6811373; doi:10.3897/phytokeys.133.38694)
Supplement: XML Treatment for Synsepalum muelleri [file phytokeys.133.38694-treatment3.xml]

<!DOCTYPE tp:taxon-treatment
  PUBLIC "-//TaxonX//DTD Taxonomic Treatment Publishing DTD v0 20100105//EN" "tax-treatment-NSO.dtd">
<tp:taxon-treatment xmlns:tp="http://www.plazi.org/taxpub"><tp:treatment-meta><kwd-group><label>Taxon classification</label><kwd><named-content xmlns:xlink="http://www.w3.org/1999/xlink" content-type="kingdom">Plantae</named-content></kwd><kwd><named-content xmlns:xlink="http://www.w3.org/1999/xlink" content-type="order">Ericales</named-content></kwd><kwd><named-content xmlns:xlink="http://www.w3.org/1999/xlink" content-type="family">Sapotaceae</named-content></kwd></kwd-group><mixed-citation publication-type="journal"><person-group><name><surname>Rokni</surname><given-names>Saba</given-names></name><name><surname>Wursten</surname><given-names>Bart</given-names></name><name><surname>Darbyshire</surname><given-names>Iain</given-names></name></person-group><article-title><italic><tp:taxon-name><tp:taxon-name-part taxon-name-part-type="genus" reg="Synsepalum">Synsepalum</tp:taxon-name-part> <tp:taxon-name-part taxon-name-part-type="species" reg="chimanimani">chimanimani</tp:taxon-name-part></tp:taxon-name></italic> (<tp:taxon-name><tp:taxon-name-part taxon-name-part-type="family">Sapotaceae</tp:taxon-name-part></tp:taxon-name>), a new species from the Chimanimani Mountains of Mozambique and Zimbabwe, with notes on the botanical importance of this area</article-title><source>PhytoKeys</source><day>16</day><month>10</month><year>2019</year><volume>133</volume><fpage>115</fpage><lpage>132</lpage><pub-id pub-id-type="doi">10.3897/phytokeys.133.38694</pub-id></mixed-citation></tp:treatment-meta><tp:nomenclature><tp:taxon-name><object-id xmlns:xlink="http://www.w3.org/1999/xlink" content-type="arpha" xlink:type="simple">093F347D-DD12-5C27-B551-9F012D1C0C1D</object-id>
            <tp:taxon-name-part taxon-name-part-type="genus" reg="Synsepalum">Synsepalum</tp:taxon-name-part>
            <tp:taxon-name-part taxon-name-part-type="species" reg="muelleri">muelleri</tp:taxon-name-part>
          </tp:taxon-name><tp:taxon-authority>(Kupicha) T.D.Penn., Pennington in Gen. Sapotac.: 249 (1991)</tp:taxon-authority><tp:nomenclature-citation-list><tp:nomenclature-citation><tp:taxon-name>
                <tp:taxon-name-part taxon-name-part-type="genus" reg="Vincentella">Vincentella</tp:taxon-name-part> <tp:taxon-name-part taxon-name-part-type="species" reg="muelleri">muelleri</tp:taxon-name-part></tp:taxon-name><comment>Kupicha in Candollea 33 (1): 37, fig. 4 (1978); Kupicha in <tp:taxon-name><tp:taxon-name-part taxon-name-part-type="family">Sapotaceae</tp:taxon-name-part></tp:taxon-name> Flora Zambesiaca 7(1): 228 (1983).</comment></tp:nomenclature-citation></tp:nomenclature-citation-list></tp:nomenclature><tp:treatment-sec sec-type="material" id="SECID0EZCAG"><title>Type.</title><p>MALAWI. Southern Region: Mulanje District, Ruo Gorge, alt. 900 m, fl. and fr. 1 September 1970, <italic>T. Müller 1463</italic> (K!, holotype, K000049396; <named-content xmlns:xlink="http://www.w3.org/1999/xlink" content-type="dwc:institutional_code" xlink:type="simple">SRGH</named-content>, isotype).</p></tp:treatment-sec><tp:treatment-sec sec-type="material" id="SECID0EJDAG"><title>Specimens examined.</title><p><bold>MALAWI.</bold> Southern Region: Mulanje Mountains, Ruo Gorge at the Savani stream crossing, alt. 1250 m, fr. 30 September 1986, <italic>Chapman &amp; Chapman 8104</italic> (K!, K000049398; E!, E00330780; <abbrev xmlns:xlink="http://www.w3.org/1999/xlink" content-type="institution" xlink:title="https://www.tropicos.org/" id="ABBRID0ETDAG" xlink:type="simple">MO</abbrev>); Mulanje Mountains, Litchenya Plateau, along the perimeter fire trace near the crater lip, alt. 1920 m, fr. 12 November 1986, <italic>Chapman &amp; Chapman 8209</italic> (K!, K000049399; E!, E00330776; <abbrev xmlns:xlink="http://www.w3.org/1999/xlink" content-type="institution" xlink:title="https://www.tropicos.org/" id="ABBRID0E1DAG" xlink:type="simple">MO</abbrev>); Mulanje Mountains, Chisongeli Forest, Muluzi catchment, alt. 1650 m, fl. 30 September 1988, <italic>Chapman &amp; Chapman 9339</italic> (K!, K000049397; E!, E00330775; <abbrev xmlns:xlink="http://www.w3.org/1999/xlink" content-type="institution" xlink:title="https://www.tropicos.org/" id="ABBRID0EBEAG" xlink:type="simple">MO</abbrev>); Mulanje, Ruo Gorge, fl. and fr. 26 August 1983, <italic>Dowsett-Lemaire 942</italic> (K!, K000049400; <named-content xmlns:xlink="http://www.w3.org/1999/xlink" content-type="dwc:institutional_code" xlink:type="simple">BR</named-content>!, BR0000019420677); Mulanje District, Ruo Gorge, alt. 900 m, fl. and fr. 1 September 1970, <italic>Müller 1463</italic> (K!, holotype, K000049396; <named-content xmlns:xlink="http://www.w3.org/1999/xlink" content-type="dwc:institutional_code" xlink:type="simple">SRGH</named-content>, isotype; P); Mulanje Plateau, st. 24 September 1929, <italic>Burtt Davy 22131</italic> (<named-content xmlns:xlink="http://www.w3.org/1999/xlink" content-type="dwc:institutional_code" xlink:type="simple">BR</named-content>!, BR0000019420684; FHO). <bold>MOZAMBIQUE.</bold> Nampula Province: Ribáuè, Serra de Mepáluè, alt. c. 1600 m, fr. 9 December 1967, <italic>Torre &amp; Correia 16403</italic> (<abbrev xmlns:xlink="http://www.w3.org/1999/xlink" content-type="institution" xlink:title="http://maerua.iict.pt/colecoes/herb_simplesearch.php" id="ABBRID0EIFAG" xlink:type="simple">LISC</abbrev>!, paratype, LISC002849; COI; <abbrev xmlns:xlink="http://www.w3.org/1999/xlink" content-type="institution" xlink:title="https://bioportal.naturalis.nl/?language=en" id="ABBRID0ENFAG" xlink:type="simple">WAG</abbrev>!, paratype, <abbrev xmlns:xlink="http://www.w3.org/1999/xlink" content-type="institution" xlink:title="https://bioportal.naturalis.nl/?language=en" id="ABBRID0ESFAG" xlink:type="simple">WAG</abbrev>.1530185); Ribáuè, serra de Ribáuè (Mepáluè), alt. c. 1500 m, fr. 28 January 1964, <italic>Torre &amp; Paiva 10301</italic> (K!, K001236782; <abbrev xmlns:xlink="http://www.w3.org/1999/xlink" content-type="institution" xlink:title="http://maerua.iict.pt/colecoes/herb_simplesearch.php" id="ABBRID0EZFAG" xlink:type="simple">LISC</abbrev>!, paratype, LISC002850; LMU). Zambézia Province: Encosta da serra do Gúruè, via fábrica Junqueiro a Oeste dos Picos Namuli, confluência dos rios Malema e Cocossi, alt. c. 1650 m, fl. and fr. (immature) 6 November 1967, <italic>Torre &amp; Correia 15921</italic> (<abbrev xmlns:xlink="http://www.w3.org/1999/xlink" content-type="institution" xlink:title="http://maerua.iict.pt/colecoes/herb_simplesearch.php" id="ABBRID0EAGAG" xlink:type="simple">LISC</abbrev>!, paratype, LISC002848); Mt Namuli, Uivelo area, Manho forest, E Namuli, <named-content xmlns:xlink="http://www.w3.org/1999/xlink" content-type="dwc:verbatimCoordinates" xlink:type="simple"><named-content content-type="geo-json" specific-use="{&#34;type&#34;:&#34;Point&#34;,&#34;coordinates&#34;:[37.037783,-15.411383]}" id="NCID0EIGAG" xlink:type="simple">15°24.683'S, 37°2.267'E</named-content></named-content>, alt. 1590 <!--PageBreak -->m, st. 23 November 2007, <italic>Timberlake et al. 5283</italic> (K!, K000614012); Mount Chiperone, <named-content xmlns:xlink="http://www.w3.org/1999/xlink" content-type="dwc:verbatimCoordinates" xlink:type="simple"><named-content content-type="geo-json" specific-use="{&#34;type&#34;:&#34;Point&#34;,&#34;coordinates&#34;:[35.722217,-16.504717]}" id="NCID0EUGAG" xlink:type="simple">16°30.283'S, 35°43.333'E</named-content></named-content>, alt. 1155 m, fr. 29 November 2006, <italic>Harris et al. 69</italic> (K!, K000545061); Mount Chiperone, 28 November 2006, <italic>Patel HP7152</italic> (K!, K000545123); Mount Mabu, <named-content xmlns:xlink="http://www.w3.org/1999/xlink" content-type="dwc:verbatimCoordinates" xlink:type="simple"><named-content content-type="geo-json" specific-use="{&#34;type&#34;:&#34;Point&#34;,&#34;coordinates&#34;:[36.392783,-16.283617]}" id="NCID0EAHAG" xlink:type="simple">16°17.017'S, 36°23.567'E</named-content></named-content>, alt. 1252 m, fl. and fr. 16 October 2008, <italic>Mphamba et al. 50</italic> (K!, K000614270); Mt Mabu, Mabu forest on SE side, <named-content xmlns:xlink="http://www.w3.org/1999/xlink" content-type="dwc:verbatimCoordinates" xlink:type="simple"><named-content content-type="geo-json" specific-use="{&#34;type&#34;:&#34;Point&#34;,&#34;coordinates&#34;:[36.391383,-16.284450]}" id="NCID0EKHAG" xlink:type="simple">16°17.067'S, 36°23.483'E</named-content></named-content>, alt. 1260 m, st. 15 October 2008, <italic>Timberlake et al. 5402</italic> (K!, K000614394); Mt Mabu, <named-content xmlns:xlink="http://www.w3.org/1999/xlink" content-type="dwc:verbatimCoordinates" xlink:type="simple"><named-content content-type="geo-json" specific-use="{&#34;type&#34;:&#34;Point&#34;,&#34;coordinates&#34;:[36.401383,-16.286117]}" id="NCID0EUHAG" xlink:type="simple">16°17.167'S, 36°24.083'E</named-content></named-content>, alt. 960 m, st. 26 October 2008, <italic>Timberlake et al. 5461</italic> (K!, K000614442) [cf. muelleri]; Mt Mabu, veg plot 012, <named-content xmlns:xlink="http://www.w3.org/1999/xlink" content-type="dwc:verbatimCoordinates" xlink:type="simple"><named-content content-type="geo-json" specific-use="{&#34;type&#34;:&#34;Point&#34;,&#34;coordinates&#34;:[36.392500,-16.291667]}" id="NCID0E5HAG" xlink:type="simple">16°17.500'S, 36°23.550'E</named-content></named-content>, alt. 1389 m, st. 20 October 2008, <italic>Timberlake s.n.</italic> (K!, K000614472); Mt Mabu, veg plot 022, <named-content xmlns:xlink="http://www.w3.org/1999/xlink" content-type="dwc:verbatimCoordinates" xlink:type="simple"><named-content content-type="geo-json" specific-use="{&#34;type&#34;:&#34;Point&#34;,&#34;coordinates&#34;:[36.385000,-16.283883]}" id="NCID0EIIAG" xlink:type="simple">16°17.033'S, 36°23.100'E</named-content></named-content>, alt. 1320 m, st. 22 October 2008, <italic>Timberlake s.n.</italic> (K!, K000614490).</p></tp:treatment-sec><tp:treatment-sec sec-type="habitat" id="SECID0EPIAG"><title>Habitat and ecology.</title><p>In the understorey of <italic><tp:taxon-name><tp:taxon-name-part taxon-name-part-type="genus" reg="Newtonia">Newtonia</tp:taxon-name-part> <tp:taxon-name-part taxon-name-part-type="species" reg="buchananii">buchananii</tp:taxon-name-part></tp:taxon-name></italic>-dominated moist forest, <italic><tp:taxon-name><tp:taxon-name-part taxon-name-part-type="genus" reg="Garcinia">Garcinia</tp:taxon-name-part> <tp:taxon-name-part taxon-name-part-type="species" reg="kingaensis">kingaensis</tp:taxon-name-part></tp:taxon-name></italic> Engl. dominated moist forest and dense humid riverine forest at elevations of 900–1920 m.</p><!--PageBreak --></tp:treatment-sec><tp:treatment-sec sec-type="phenology" id="SECID0EMJAG"><title>Phenology.</title><p>Flowering August to November. Fruiting August to January. There is a distinct rainy season in Mabu, Namuli, Ribáuè, Chiperone and Mulanje with the main rainfall months being November to April with a dry season from May to October. Flowering occurs at the end of the dry season and beginning of the rainy season with fruiting following.</p></tp:treatment-sec></tp:taxon-treatment>
