# Supplementary material for: Synsepalum chimanimani (Sapotaceae), a new species from the Chimanimani Mountains of Mozambique and Zimbabwe, with notes on the botanical importance of this area
Source: PhytoKeys. 2019 Oct 16;133:115–32. doi: 10.3897/phytokeys.133.38694 (PMC6811373; doi:10.3897/phytokeys.133.38694)
Supplement: Supplementary material 1 [file phytokeys-133-115-s001.xlsx]

## Sheet: Sheet1
Specimen ID	1.Habit	2.stem indumentum	3.Petiole indumentum	6.Leaf margin		5.Leaf shape			9.Leaf apex			10.Leaf base			11.Venation Pattern			13.Leaf indumentum - upper			14.Leaf indumentum - lower				8. Leaf Width (mm)				7. Leaf length (mm)				Leaf Length:Width Ratio				4.Petiole length (mm)				12.Number of pairs lateral veins				15.Flowers sessile or stalked?			16.Calyx lobes	17.Calyx lobes length (mm)
															a										a	b	c	d	a	b	c	d	a	b	c	d	a	b	c	d	a	b	c	d					a
Mavi 1437 (1)	Small shrub to more or less 2m	Glabrous except on buds and young shoots, which have medifixed rusty hairs	Rusty coloured hairs, medifixed, sometimes only sparsely hairy for older leaves	Repand		Narrowly elliptic-Oblanceolate			long acuminate, tip rounded			very attenuate			Mid-rib slightly raised above and raised below with striations, lateral veins faint above, more distinct below, pinnate, curving towards margin			glabrous, rugulose			Rugulose, glabrous except for sparse, scattered hairs along midrib on younger leaves				28	28	30		120	120	123		4.28571	4.28571	4.1		4	5	5		13	14	15
Mavi 1437 (2)	tree more or less 3-4 m high	Glabrous except on buds and young shoots, which have medifixed rusty hairs	Rusty coloured hairs, medifixed, sometimes only sparsely hairy for older leaves	Repand		Oblanceolate			long acuminate, tip rounded			very attenuate			Mid-rib slightly raised above and raised below with striations, lateral veins faint above, more distinct below, pinnate, curving towards margin			glabrous, rugulose			Rugulose, glabrous except for sparse, scattered hairs along midrib on younger leaves				32	34	32		125	126	110		3.90625	3.70588	3.4375		3	3	3		12	11	10
Wild, Goldsmith and Muller 6645	Slender 12 foot [3.7 m] tree. Flowers whitish. Fruits red [SRGH specimen].	Glabrous except on buds and young shoots, which have medifixed rusty hairs	Rusty coloured hairs, medifixed, sometimes only sparsely hairy for older leaves	Repand		Narrowly elliptic			long acuminate, tip rounded			very attenuate			Mid-rib slightly raised above and raised below with striations, lateral veins faint above, more distinct below, pinnate, curving towards margin			glabrous, rugulose			Rugulose, glabrous except for sparse, scattered hairs along midrib on younger leaves				24	21	21		80	91	89		3.33333	4.33333	4.2381		4	4	3		14	14	13		Fruiting - Calyx lobes and pedicel hairy with rusty-coloured hairs. Stalk 2 mm long.
Wursten 897	Small shrubby tree with narrow leaves concentrated at the ends of branches; flowers small, creamy-green, clustered along the branches below the leaves.	Glabrous except on buds and young shoots, which have medifixed rusty hairs	only a few scattered yellowish-coloured hairs on mature leaves	Repand		Narrowly elliptic			long acuminate, tip rounded			very attenuate			Mid-rib slightly raised above and raised below with striations, lateral veins faint above, more distinct below, pinnate, curving towards margin			glabrous, rugulose			Rugulose, glabrous except for sparse, scattered hairs along midrib on young and some mature leaves				18	19	19		92	84	79		5.11111	4.42105	4.15789		3	5	3		11	11	9		Flowers sessile-subsessile - stalk less than 1 mm. Calyx lobes and pedicel hairy with rusty-coloured hairs			5 in number, Imbricate, elliptic, sub-appressed hairs externally, glabrous internally, hyaline margins.	1.2
Cheek 18027	Tree 4 m tall. Small leaves.	Glabrous except on buds and young shoots, which have medifixed rusty hairs	Medifixed, rusty coloured hairs, sparsely hairy to glabrous for older leaves	Repand		Narrowly elliptic			long acuminate, tip rounded			very attenuate			Mid-rib slightly raised above and raised below with striations, lateral veins faint above, more distinct below, pinnate, curving towards margin			glabrous, rugulose			Rugulose, glabrous except for scattered hairs along midrib on young and more sparse scattered hairs on some mature leaves				19	17	19		79	83	93		4.15789	4.88235	4.89474		3	4	3		11	13	12		Flower buds
Cheek 17963	Treelet 3-4 m tall. Tiny leaves. Terminalia branching. No exudate seen.	Glabrous except on buds and young shoots, which have medifixed rusty hairs	Medifixed, rusty coloured hairs, sometimes only sparsely hairy for older leaves	Repand		Narrowly elliptic			long acuminate, tip rounded			very attenuate			Mid-rib slightly raised above and raised below with striations, lateral veins faint above, more distinct below, pinnate, curving towards margin			glabrous, rugulose			Rugulose, glabrous except for scattered hairs along midrib on young and mature leaves				24	25	24		103	95	86		4.29167	3.8	3.58333		4	3	4		11	11	10
Timberlake 6197 (plot voucher 021/1 (1))	Small understory tree	Glabrous except on buds and young shoots, which have medifixed rusty hairs	Medifixed, rusty coloured hairs, very sparsely hairy to glabrous for mature leaves	Repand		Elliptic			long acuminate, tip rounded			very attenuate			Mid-rib slightly raised above and raised below with striations, lateral veins faint above, more distinct below, pinnate, curving towards margin			glabrous, rugulose			Rugulose, glabrous except for sparse, scattered hairs along midrib on younger leaves				30	31	30		110	97	95		3.66667	3.12903	3.16667		4	3	5		11	13	13
Timberlake 6197 (plot voucher 021/1 (2))	Small understory tree	Glabrous except on buds and young shoots, which have medifixed rusty hairs	Medifixed, rusty coloured hairs, sparsely hairy to glabrous for older leaves	Repand		Elliptic			long acuminate, tip rounded			very attenuate			Mid-rib slightly raised above and raised below with striations, lateral veins faint above, more distinct below, pinnate, curving towards margin			glabrous, rugulose			Rugulose, glabrous except for sparse, scattered hairs along midrib on younger leaves				30	32	31		93	110	106		3.1	3.4375	3.41935		4	4	3		11	12	13
Timberlake 6196 (Plot voucher 002/1)	Small tree to 4 m; dbh 7.2 cm.	Glabrous except on buds and young shoots, which have medifixed rusty hairs	Medifixed, rusty coloured hairs, sparsely hairy to glabrous for older leaves	Repand		Narrowly elliptic			long acuminate, tip rounded			very attenuate			Mid-rib slightly raised above and raised below with striations, lateral veins faint above, more distinct below, pinnate, curving towards margin			glabrous, rugulose			Rugulose, glabrous except for scattered hairs along midrib on young and more sparse scattered hairs on some mature leaves				18	22	19		105	103	98		5.83333	4.68182	5.15789		4	3	3		11	12	12
Magogo and Glover 280	Small tree to 20 ft high; flowers small, whitish.	Glabrous except on buds and young shoots, which have medifixed rusty hairs	Medifixed, sparse yellowish-coloured hairs on mature leaves, denser and more rusty coloured on young leaves	Repand		Oblanceolate			acuminate with a broad rounded tip			very attenuate			Mid-rib slightly raised above and raised below with striations, lateral veins faint above, more distinct below, pinnate, curving towards margin. Reticulate tertiary venation very faintly visible on lower surface.			glabrous, rugulose			Rugulose, glabrous except for sparse scattered hairs along the midrib, particularly on younger leaves.				36	31			149	114			4.13889	3.67742	#DIV/0!		7	5			12	12			stalked - pedicel 2-3 mm. Calyx lobes and pedicel hairy with rusty-coloured hairs			similar - same margins	1.2
Magogo and Glover 1017	Shrub 5 ft high. Fruits orange drupes	Glabrous except on buds and young shoots, which have medifixed rusty hairs	Medifixed, sparse yellowish-coloured hairs on mature leaves, denser and more rusty coloured on young leaves	Repand		Oblanceolate			acuminate with a broad rounded tip			very attenuate			Mid-rib slightly raised above and raised below with striations, lateral veins faint above, more distinct below, pinnate, curving towards margin. Reticulate tertiary venation very faintly visible on lower surface.			glabrous, rugulose			Rugulose, glabrous except for sparse scattered hairs along the midrib, particularly on younger leaves				29	28	28		98	113	108		3.37931	4.03571	3.85714		5	7	5		12	11	13		Fruiting - Calyx lobes and pedicel hairy with rusty-coloured hairs. Stalk 5 mm long. Several fruits in capsule.
Robertson 6563	Shrub or small tree	Glabrous except on buds and young shoots, which have medifixed rusty hairs	Medifixed, rusty coloured hairs, sparsely hairy to glabrous for mature leaves	Repand		Oblanceolate			acuminate with a broad rounded tip			very attenuate			Mid-rib slightly raised above and raised below with striations, lateral veins faint above, more distinct below, pinnate, curving towards margin. Reticulate tertiary venation very faintly visible on lower surface.			glabrous, rugulose			Rugulose, glabrous except for sparse scattered hairs along the midrib, particularly on younger leaves				33	32			105	100			3.18182	3.125	#DIV/0!		4	5			13	14			A couple of fruit just starting to develop, stalk 2 mm.
Kassner 398 (Type)		Glabrous except on buds and young shoots, which have medifixed rusty hairs	Medifixed, rusty coloured hairs, sparsely hairy to glabrous for mature leaves	Repand		Oblanceolate			acuminate with a broad rounded tip			very attenuate			Mid-rib slightly raised above and raised below with striations, lateral veins faint above, more distinct below, pinnate, curving towards margin. Reticulate tertiary venation faintly visible on lower surface.			glabrous, rugulose			Rugulose, glabrous except for sparse scattered hairs along the midrib, particularly on younger leaves				39	33	36		125	108	118		3.20513	3.27273	3.27778		6	5	4		13	13	12		Buds?
Luke et al. 7510	Tree 3 m	Glabrous except on buds and young shoots, which have medifixed rusty hairs	Medifixed, rusty coloured hairs, sparsely hairy to glabrous for mature leaves	Repand		Oblanceolate			slightly acuminate with a broad rounded tip			very attenuate			Mid-rib slightly raised above and raised below with striations, lateral veins faint above, more distinct below, pinnate, curving towards margin. Reticulate tertiary venation very faintly visible on lower surface.			glabrous, rugulose			Rugulose, glabrous				47	43	50		147	125	145		3.12766	2.90698	2.9		4	3	4		15	15	14
Pocs & Knox 88189/B	5-6 m tree with green fl.	Glabrous except on buds and young shoots, which have medifixed rusty hairs	Sparsley hairy to glabrous with medifixed, rusty or yellowish hairs	Repand		Oblanceolate			acuminate with a broad rounded tip			very attenuate			Mid-rib slightly raised above and raised below with striations, lateral veins faint above, more distinct below, pinnate, curving towards margin. Reticulate tertiary venation faintly visible on lower surface.			glabrous, rugulose			Rugulose, glabrous except for sparse scattered hairs along the midrib, particularly on younger leaves				35	39	46		109	126	122		3.11429	3.23077	2.65217		5	4	5		10	10	11		stalked - pedicel 1-2 mm. Calyx lobes and pedicel hairy with rusty-coloured hairs
Jannerup & Mhoro 0287 (2)	Tree to 5 m. Fruits 1 cm long, 8 mm wide, elliptic, containing one seed.	Glabrous except on buds and young shoots, which have medifixed rusty hairs	Medifixed, rusty coloured hairs	Repand		Oblanceolate			acuminate with a broad rounded tip			very attenuate			Mid-rib slightly raised above and raised below with striations, lateral veins faint above, more distinct below, pinnate, curving towards margin. Reticulate tertiary venation very faintly visible on lower surface.			glabrous, rugulose			Rugulose, glabrous except for sparse scattered hairs along the midrib				45	46	40		145	146	118		3.22222	3.17391	2.95		6	4	4		15	12	11		Fruiting - Calyx lobes and pedicel hairy with rusty-coloured hairs. Stalk 4 mm.
Jannerup & Mhoro 0287 (1)	Tree to 5 m. Fruits 1 cm long, 8 mm wide, elliptic, containing one seed.	Glabrous except on buds and young shoots, which have medifixed rusty hairs	Medifixed, rusty coloured hairs	Repand		Oblanceolate			acuminate with a broad rounded tip			very attenuate			Mid-rib slightly raised above and raised below with striations, lateral veins faint above, more distinct below, pinnate, curving towards margin. Reticulate tertiary venation very faintly visible on lower surface.			glabrous, rugulose			Rugulose, glabrous except for sparse scattered hairs along the midrib, particularly on younger leaves				48	50	42		146	155	130		3.04167	3.1	3.09524		4	4	4		14	13	13		Fruiting - Calyx lobes and pedicel hairy with rusty-coloured hairs. Several fruits in capsule. Stalk 3-5 mm.
Rodgers, Hall and Mwasumbi WAR 2609	Tree to 10 m tall. Multiple epicormics, some latex.	Glabrous except on buds and young shoots, which have medifixed rusty hairs	Medifixed, rusty or yellowish coloured hairs, sometimes only sparsely hairy for older leaves	Repand		Elliptic-Oblanceolate			acuminate with a broad rounded tip			very attenuate			Mid-rib slightly raised above and raised below with striations, lateral veins faint above, more distinct below, pinnate, curving towards margin. Reticulate tertiary venation very faintly visible on lower surface.			glabrous, rugulose			Rugulose, glabrous except for sparse, scattered hairs along midrib on younger leaves				52	40	44	38	167	133	152	127	3.21154	3.325	3.45455	3.34211	6	4	4	5	12	13	15	13
	sp. nov: shrub or small tree to 4 m high.	same	same	same		sp. nov	kaessneri		sp. nov	kaessneri		same			Faint reticulate tertiary venation visible with naked eye on lower leaf surface of kaessneri.			same		same: hairs medifixed, sharp tips, lying parallel to surface, very fine, less than <0.5 mm long.								sp. nov	kaessneri		sp. nov	kaessneri		sp. nov	kaessneri				sp. nov	kaessneri			sp. nov	kaessneri	sp. nov	kaessneri		Same	same
	kaessneri: shrub or small tree to 6 (10) m high.					Narrowly elliptic to rarely oblanceolate	Oblanceolate		long acuminate, tip rounded	short acuminate with a broad rounded tip																		17-34	28-52		79-126	98-167		3.1-5.83	(2.7) 2.9 - 4.14				3-5	(3) 4-6 (7)			(9) 10-14 (15)	10-15	flowers sessile-subsessile - pedicel less than 1 mm long.	flowers stalked on pedicel 1-3 mm long
																																													Fruit pedicel 2 mm long	Fruit pedicel 3-5 mm long
[truncated: 21 more columns]
